# Supplementary material for: Rickettsial Pathogen Perturbs Tick Circadian Gene to Infect the Vertebrate Host
Source: Int J Mol Sci. 2022 Mar 24;23(7):3545. doi: 10.3390/ijms23073545 (PMC8998576; doi:10.3390/ijms23073545)
Supplement: Supplementary file 1 [file ijms-23-03545-s001.zip]

Archive with 1 entries (1 files):
- ijms-1619925-supplementary.pdf
